# Supplementary material for: Statistical optimization of guest uptake in crystalline sponges: grading structural outcomes
Source: IUCrJ. 2024 Jun 12;11(Pt 4):578–86. doi: 10.1107/S2052252524004871 (PMC11220878; doi:10.1107/S2052252524004871)
Supplement: Supplementary file 4 [file m-11-00578-_BBA_8_12_OMe_sup4.cml]

<?xml version="1.0" ?>
<cml>
<molecule title="(2&#39;,6&#39;dimethoxy-[1,1&#39;-biphenyl]-2-yl)methanol" id="m1">
  <atomArray>
    <atom id="a1" elementType="C" />
    <atom id="a2" elementType="O" />
    <atom id="a3" elementType="C" />
    <atom id="a4" elementType="C" />
    <atom id="a5" elementType="C" />
    <atom id="a6" elementType="C" />
    <atom id="a7" elementType="C" />
    <atom id="a8" elementType="O" />
    <atom id="a9" elementType="C" />
    <atom id="a10" elementType="C" />
    <atom id="a11" elementType="C" />
    <atom id="a12" elementType="C" />
    <atom id="a13" elementType="O" />
    <atom id="a14" elementType="C" />
    <atom id="a15" elementType="C" />
    <atom id="a16" elementType="C" />
    <atom id="a17" elementType="C" />
    <atom id="a18" elementType="C" />
  </atomArray>
  <bondArray>
    <bond atomRefs2="a1 a2" order="1" />
    <bond atomRefs2="a2 a3" order="1" />
    <bond atomRefs2="a3 a4" order="2">
      <bondStereo>T</bondStereo>
    </bond>
    <bond atomRefs2="a4 a5" order="1" />
    <bond atomRefs2="a5 a6" order="2">
      <bondStereo>C</bondStereo>
    </bond>
    <bond atomRefs2="a6 a7" order="1" />
    <bond atomRefs2="a7 a8" order="1" />
    <bond atomRefs2="a8 a9" order="1" />
    <bond atomRefs2="a7 a10" order="2">
      <bondStereo>C</bondStereo>
    </bond>
    <bond atomRefs2="a3 a10" order="1" />
    <bond atomRefs2="a10 a11" order="1" />
    <bond atomRefs2="a11 a12" order="1" />
    <bond atomRefs2="a12 a13" order="1" />
    <bond atomRefs2="a11 a14" order="1" />
    <bond atomRefs2="a14 a15" order="1" />
    <bond atomRefs2="a15 a16" order="2">
      <bondStereo>C</bondStereo>
    </bond>
    <bond atomRefs2="a16 a17" order="1" />
    <bond atomRefs2="a17 a18" order="2">
      <bondStereo>C</bondStereo>
    </bond>
    <bond atomRefs2="a11 a18" order="1" />
  </bondArray>
</molecule>
</cml>
